# Supplementary material for: Luteolin attenuates doxorubicin-induced cardiotoxicity by modulating the PHLPP1/AKT/Bcl-2 signalling pathway
Source: PeerJ. 2020 May 11;8:e8845. doi: 10.7717/peerj.8845 (PMC7224230; doi:10.7717/peerj.8845)
Supplement: Supplemental Information 4 [file peerj-08-8845-s004.xls]

## Sheet: PCR data
PCR	β-actin	Control	DOX group	LUT (50 mg/kg) group	LUT (100 mg/kg) group
		17.37	17.88	15.74	16.09
		17.02	17.93	16.37	15.77
		17.14	17.82	15.98	16.43
	Bcl-2	Control	DOX group	LUT (50 mg/kg) group	LUT (100 mg/kg) group
		23.46	23.75	20.09	20.03
		23.39	23.4	21.22	20.06
		23.36	23.99	21.02	20.67
	Bax	Control	DOX group	LUT (50 mg/kg) group	LUT (100 mg/kg) group
		25.66	23.06	22.07	23.27
		25.683	23.4	22.93	23.08
		25.85	23.46	22.62	23.65
	Caspase-3	Control	DOX group	LUT (50 mg/kg) group	LUT (100 mg/kg) group
		24.96	23.21	21.94	23.01
		24.63	23.24	22.98	22.88
		24.75	23.16	21.97	23.03

## Sheet: WB data
grayscale value
Western blot	Bcl-2	Control	DOX group	LUT (50 mg/kg) group	LUT (100 mg/kg) group
		16850	22936.1	37283.3	36082.9
		16282.4	22837.4	34524.4	39246.2
		16544.3	21276.6	34792.1	39232.7
	Bax	Control	DOX group	LUT (50 mg/kg) group	LUT (100 mg/kg) group
		15139.8	33328.9	31057.1	19455
		14569.7	35558.5	29402.8	19210.9
		16086.1	36196.6	28734.8	19631.9
	pro-caspase-3	Control	DOX group	LUT (50 mg/kg) group	LUT (100 mg/kg) group
		40445.4	18275.2	24840.2	25174.6
		41475.9	16464.3	24607.8	26058.3
		41757.5	18789.1	23552.8	24596.2
	GAPDH	Control	DOX group	LUT (50 mg/kg) group	LUT (100 mg/kg) group
		36360	32267.4	35364.3	31498.3
		37260.9	33150.4	35302.1	31366.9
		36091.4	32242.1	34275.1	31339.9
	cleaved-caspase-3	Control	DOX group	LUT (50 mg/kg) group	LUT (100 mg/kg) group
		8835.63	37596.5	17206.8	13300.6
		9351.17	36440.6	20201.6	9532.77
		9828.89	37699.1	16522.3	12951.6
	GAPDH	Control	DOX group	LUT (50 mg/kg) group	LUT (100 mg/kg) group
		36360	32267.4	35364.3	31498.3
		37260.9	33150.4	35302.1	31366.9
		36091.4	32242.1	34275.1	31339.9
	phlpp1	Control	DOX group	LUT (50 mg/kg) group	LUT (100 mg/kg) group
		18985.4	13949.4	25965.8	28633.6
		18508.9	12603.1	25162.8	28215.1
		18512.7	14625.3	25725.1	26191.6
	GAPDH	Control	DOX group	LUT (50 mg/kg) group	LUT (100 mg/kg) group
		38335.8	44181	43340	42728.4
		35108.8	42521.9	43118.6	44594.8
		37990.6	44671.4	43383.9	47526.6
	AKT	Control	DOX group	LUT (50 mg/kg) group	LUT (100 mg/kg) group
		30891.9	40540.4	44041.7	40439.1
		30099.6	42454.3	44955.3	40832.6
		30407.2	42357	43649.9	42117.3
	p-AKT	Control	DOX group	LUT (50 mg/kg) group	LUT (100 mg/kg) group
		30100.2	27348.3	38313.3	36464.9
		30967.7	28075.8	37991	36734.1
		29817.1	26378.9	35029.8	40612.8
